# Supplementary material for: Novel Insights into miRNA Regulation of Storage Protein Biosynthesis during Wheat Caryopsis Development under Drought Stress
Source: Front Plant Sci. 2017 Oct 4;8:1707. doi: 10.3389/fpls.2017.01707 (PMC5632728; doi:10.3389/fpls.2017.01707)
Supplement: Supplementary file 1 [file Table1.XLSX]

## Sheet: Sheet1
miRNA	Accession number	Mature sequence
BankIt2035004 tae-csmR156-1	MF540016	UGACAGAAGAGAGUGAGCAC
BankIt2035004 tae-csmR172-1	MF540017	GCAGCACCACCAAGAUUCACA
BankIt2035004 tae-csmR2275-1	MF540018	UUUGGUUUGAAGGGAGCUCUG
BankIt2035004 tae-csmR5082-1	MF540019	CGCGAUGAUGGCCGCGCGGGCUCAC
BankIt2035004 tae-csmR7743-1	MF540020	AUUGAACUAAGGAGGGGUGGA
BankIt2035004 tae-miR1117	MF540021	UAGUACCGGUUCGUGGCACGAACC
BankIt2035004 tae-miR1118	MF540022	CACUACAUUAUGGAAUGGAGGGA
BankIt2035004 tae-miR1119	MF540023	UGGCACGGCGUGAUGCUGAGUCAG
BankIt2035004 tae-miR1120a	MF540024	ACAUUCUUAUAUUAUGAGACGGAG
BankIt2035004 tae-miR1120b-3p	MF540025	UUCUUAUAUUGUGGGACAGAG
BankIt2035004 tae-miR1120c-5p	MF540026	UAAUAUAAGAACGUUUUUGAC
BankIt2035004 tae-miR1121	MF540027	AGUAGUGAUCUAAACGCUCUUA
BankIt2035004 tae-miR1122a	MF540028	UAGAUACAUCCGUAUCUAGA
BankIt2035004 tae-miR1122b-3p	MF540029	AGACUUAUAUGUAGGAACGGA
BankIt2035004 tae-miR1122c-3p	MF540030	UCUAAUAUUAUGGGACGGAGG
BankIt2035004 tae-miR1123	MF540031	UCCGUGAGACCUGGUCUCAUAGA
BankIt2035004 tae-miR1124	MF540032	GCAGGACGUGAAGAGCGAGUCC
BankIt2035004 tae-miR1125	MF540033	AACCAACGAGACCAACUGCGGCGG
BankIt2035004 tae-miR1127a	MF540034	UCCUUCCGUUCGGAAUUAC
BankIt2035004 tae-miR1127b-3p	MF540035	ACAAGUAUUUCUGGACGGAGG
BankIt2035004 tae-miR1128	MF540036	UACUACUCCCUCCGUCCGAAA
BankIt2035004 tae-miR1129	MF540037	CAGCGAGCCAGCGGAGACCGGCAG
BankIt2035004 tae-miR1130a	MF540038	CCUCCGUCUCGUAAUGUAAGACG
BankIt2035004 tae-miR1130b-3p	MF540039	UCUUAUAUUAUGGGACGGAGG
BankIt2035004 tae-miR1131	MF540040	UAGUACCGGUUCGUGGCUAACC
BankIt2035004 tae-miR1133	MF540041	CAUAUACUCCCUCCGUCCGAAA
BankIt2035004 tae-miR1134	MF540042	CAACAACAACAAGAAGAAGAAGAU
BankIt2035004 tae-miR1135	MF540043	CUGCGACAAGUAAUUCCGAACGGA
BankIt2035004 tae-miR1136	MF540044	UUGUCGCAGGUAUGGAUGUAUCUA
BankIt2035004 tae-miR1137a	MF540045	UAGUACAAAGUUGAGUCAUC
BankIt2035004 tae-miR1137b-5p	MF540046	UCCGUUCCAGAAUAGAUGACC
BankIt2035004 tae-miR1138	MF540047	GCUUAGAUGUGACAUCCUUAAAA
BankIt2035004 tae-miR1139	MF540048	AGAGUAACAUACACUAGUAACA
BankIt2035004 tae-miR156	MF540049	UGACAGAAGAGAGUGAGCACA
BankIt2035004 tae-miR159a	MF540050	UUUGGAUUGAAGGGAGCUCUG
BankIt2035004 tae-miR159b	MF540051	UUUGGAUUGAAGGGAGCUCUG
BankIt2035004 tae-miR160	MF540052	UGCCUGGCUCCCUGUAUGCCA
BankIt2035004 tae-miR164	MF540053	UGGAGAAGCAGGGCACGUGCA
BankIt2035004 tae-miR167a	MF540054	UGAAGCUGCCAGCAUGAUCUA
BankIt2035004 tae-miR167b	MF540055	UGAAGCUGACAGCAUGAUCUA
BankIt2035004 tae-miR167c-5p	MF540056	UGAAGCUGCCAGCAUGAUCUGC
BankIt2035004 tae-miR169	MF540057	GGGCAAGUCACCCUGGGCUACC
BankIt2035004 tae-miR171a	MF540058	UGAUUGAGCCGUGCCAAUAUC
BankIt2035004 tae-miR171b	MF540059	UUGAGCCGUGCCAAUAUCACG
BankIt2035004 tae-miR1847-5p	MF540060	ACCUGCAGUUGGGCCAAUGAC
BankIt2035004 tae-miR2275-3p	MF540061	UUUGGUUUCCUCCAAUAUCUCG
BankIt2035004 tae-miR319	MF540062	UUGGACUGAAGGGAGCUCCCU
BankIt2035004 tae-miR395a	MF540063	GUGAAGUGUUUGGGGGAACUC
BankIt2035004 tae-miR395b	MF540064	UGAAGUGUUUGGGGGAACUC
BankIt2035004 tae-miR396-5p	MF540065	AACUGUGAACUCGCGGGGAUG
BankIt2035004 tae-miR397-5p	MF540066	UCACCGGCGCUGCACACAAUG
BankIt2035004 tae-miR398	MF540067	UGUGUUCUCAGGUCGCCCCCG
BankIt2035004 tae-miR399	MF540068	UGCCAAAGGAGAAUUGCCC
BankIt2035004 tae-miR408	MF540069	CUGCACUGCCUCUUCCCUGGC
BankIt2035004 tae-miR444a	MF540070	UUGCUGCCUCAAGCUUGCUGC
BankIt2035004 tae-miR444b	MF540071	UUGCUGCCUCAAGCUUGCUGC
BankIt2035004 tae-miR5048-5p	MF540072	UUUGCAGGUUUUAGGUCUAAGU
BankIt2035004 tae-miR5049-3p	MF540073	AAUAUGGAUCGGAGGGAGUAC
BankIt2035004 tae-miR5050	MF540074	UUGAACGACCUCACCAUGUCG
BankIt2035004 tae-miR5062-5p	MF540075	UGAACCUUAGGGAACAGCCGCAU
BankIt2035004 tae-miR5084	MF540076	AUACAGUACUGCAGAGGAUCCUAA
BankIt2035004 tae-miR5085	MF540077	AAGGACAUUUUUUGUGGCCUG
BankIt2035004 tae-miR5086	MF540078	ACAUUGGUGGAAGGCGUGGUA
BankIt2035004 tae-miR5175-5p	MF540079	UUCCAAAUUACUCGUCGUGGU
BankIt2035004 tae-miR5200	MF540080	UGUAGAUACUCCCUAAGGCUU
BankIt2035004 tae-miR530	MF540081	UGCAGUGGCAUAUGCAACUCU
BankIt2035004 tae-miR531	MF540082	CGCUCGCCGGAGCAGCGUGCA
BankIt2035004 tae-miR5384-3p	MF540083	UGAGCGCGCCGCCGUCGAAUG
BankIt2035004 tae-miR6197-5p	MF540084	UCUGUAAACAAAUGUAGGACG
BankIt2035004 tae-miR6201	MF540085	UGACCCUGAGGCACUCAUACCG
BankIt2035004 tae-miR7757-5p	MF540086	AUAAAACCUUCAGCUAUCCAUC
BankIt2035004 tae-miR9652-3p	MF540087	AAGCUUAAUGAGAACAUGUG
BankIt2035004 tae-miR9652-5p	MF540088	CCUGUUUGUCAUUAAGUUUCUU
BankIt2035004 tae-miR9653a-3p	MF540089	UUUGAGACUUUGGCCAUGGCC
BankIt2035004 tae-miR9653b	MF540090	UGGCCAAGGUCUCUUGAGGCU
BankIt2035004 tae-miR9654a-3p	MF540091	UUCUGAAAGGCUUGAAGCGAAU
BankIt2035004 tae-miR9654b-3p	MF540092	UUCCGAAAGGCUUGAAGCGAAU
BankIt2035004 tae-miR9655-3p	MF540093	CAAGGGAAGGAAGUAGCCAAC
BankIt2035004 tae-miR9656-3p	MF540094	CUUCGAGACUCUGAACAGCGG
BankIt2035004 tae-miR9657a-3p	MF540095	UGUGCUUCCUCGUCGAACGGU
BankIt2035004 tae-miR9657b-3p	MF540096	CGUGCUUCCUCGUCGAACGGU
BankIt2035004 tae-miR9657b-5p	MF540097	UUCGUCGGAGAAGCAUGUUGC
BankIt2035004 tae-miR9657c-3p	MF540098	CGUGCUUCCUCGUCGAACGGU
BankIt2035004 tae-miR9658-3p	MF540099	AUCGUUCUGGGUGAAUAGGCC
BankIt2035004 tae-miR9659-3p	MF540100	UCCAAUGGUUGUUCACGGCAUC
BankIt2035004 tae-miR9660-5p	MF540101	UUGCGAGCAACGGAUGAAUC
BankIt2035004 tae-miR9661-5p	MF540102	UGAAGUAGAGCAGGGACCUCA
BankIt2035004 tae-miR9662a-3p	MF540103	UUGAACAUCCCAGAGCCACCG
BankIt2035004 tae-miR9662b-3p	MF540104	UGAACAUCCCAGAGCCACCGG
BankIt2035004 tae-miR9663-5p	MF540105	AAGCGUAGUCGAACGAAUCUG
BankIt2035004 tae-miR9664-3p	MF540106	UUGCAGUCCUCGAUGUCGUAG
BankIt2035004 tae-miR9665-3p	MF540107	GCUAGCAGUGUAAACUCAAAUCA
BankIt2035004 tae-miR9666a-3p	MF540108	CGGUAGGGCUGUAUGAUGGCGA
BankIt2035004 tae-miR9666b-3p	MF540109	CGGUUGGGCUGUAUGAUGGCGA
BankIt2035004 tae-miR9666b-5p	MF540110	GCCAUCAUACGUCCAACCGUG
BankIt2035004 tae-miR9666c-5p	MF540111	GCCAUCAUACGUCCAACCGUG
BankIt2035004 tae-miR9667-5p	MF540112	AAAUAUGGCAAACAAUGAAUG
BankIt2035004 tae-miR9668-5p	MF540113	CCAAUGACAAGUAUUUUCGGA
BankIt2035004 tae-miR9669-5p	MF540114	UACUGUGGGCACUUAUUUGAC
BankIt2035004 tae-miR9670-3p	MF540115	AGGUGGAAUACUUGAAGAAGA
BankIt2035004 tae-miR9671-5p	MF540116	UGACUUUACACAACUGUCCGGC
BankIt2035004 tae-miR9672a-3p	MF540117	CCACGACUGUCAUUAAGCAUC
BankIt2035004 tae-miR9672b	MF540118	UACCACGACUGUCAUUAAGCA
BankIt2035004 tae-miR9673-5p	MF540119	UAAGAAGCAAAUAGCACAUG
BankIt2035004 tae-miR9674a-5p	MF540120	GCAUCAUCCAUCCUACCAUUC
BankIt2035004 tae-miR9674b-5p	MF540121	AUAGCAUCAUCCAUCCUACCC
BankIt2035004 tae-miR9675-3p	MF540122	UUUAUGAUCACUCUCGUUUUG
BankIt2035004 tae-miR9676-5p	MF540123	UGGAUGUCAUCGUGGCCGUACA
BankIt2035004 tae-miR9677a	MF540124	UGGCCGUUGGUAGAGUAGGAGA
BankIt2035004 tae-miR9677b	MF540125	CAGGGCGGGGAACAGGUGGCC
BankIt2035004 tae-miR9678-3p	MF540126	UCUGGCGAGGGACAUACACUGU
BankIt2035004 tae-miR9679-5p	MF540127	CAGAACCAGAAUGAGUAGCUC
BankIt2035004 tae-miR9772	MF540128	UGAGAUGAGAUUACCCCAUAC
BankIt2035004 tae-miR9773	MF540129	UUUGUUUUUAUGUUAUUUUGUGAA
BankIt2035004 tae-miR9774	MF540130	CAAGAUAUUGGGUAUUUCUGUC
BankIt2035004 tae-miR9775	MF540131	UGUGCGCAAUAAGAUUUUGCUA
BankIt2035004 tae-miR9776	MF540132	UUGGACGAGGAUGUGCAACUG
BankIt2035004 tae-miR9777	MF540133	AGCAAACAUAUCUGAGCACA
BankIt2035004 tae-miR9778	MF540134	UGCAUCAUCUCGAACUCGUCG
BankIt2035004 tae-miR9779	MF540135	CUUAUGCAACGUCUGAGGAU
BankIt2035004 tae-miR9780	MF540136	CGGGUCGGCGCUGCACGCGGC
BankIt2035004 tae-miR9781	MF540137	UUUUGUCACAUAUAAUACAUA
BankIt2035004 tae-miR9782	MF540138	GUAUUAGGUUGGUCAAAUUGACGA
BankIt2035004 tae-miR9783	MF540139	AUAAGCACCGGUGCUUAAGAA
BankIt2035004 tae-nsmR1	MF540140	UCGGCUACUUCCUUUCCCUUGC
BankIt2035004 tae-nsmR10	MF540141	AGGCGCCCUGGGGGGCCGAACGGC
BankIt2035004 tae-nsmR2	MF540142	UCACUGUUUGGAAAGGUAGGAC
BankIt2035004 tae-nsmR3	MF540143	CGCGGCUCCGUCGACUGGUGC
BankIt2035004 tae-nsmR4	MF540144	GUCUCUGCCAAUUCUUCGUGU
BankIt2035004 tae-nsmR5	MF540145	AAACCCGGACUGUGUCGUAUGUGC
BankIt2035004 tae-nsmR6	MF540146	AAACCCGGACUGUGUCGUAUGUGC
BankIt2035004 tae-nsmR7	MF540147	AGCCCGCGGCAUGGCGUCGCA
BankIt2035004 tae-nsmR8	MF540148	UUAGGAACAUGUGUGCUCUCUUGU
BankIt2035004 tae-nsmR9	MF540149	CAUCCCCUUCGCCGGCUGCGC
